# Supplementary material for: Sensitization to 19 allergen sources in 2,124 children in Kashi Prefecture, China: a single-center cross-sectional retrospective study
Source: Front Allergy. 2026 Apr 29;7:1795685. doi: 10.3389/falgy.2026.1795685 (PMC13168159; doi:10.3389/falgy.2026.1795685)
Supplement: Supplementary file 1 [file Table1.xlsx]

## Sheet: Supplementary Table 1
Table S1. The childhood diseases and antigen sensitizations investigated in this study. RIDs, respiratory infectious diseases; VSDs, viral skin diseases; CVA, cough-variant asthma; HSP, Henoch-Schönlein purpura; HSPN, Henoch-Schönlein purpura nephritis; MP, Mycoplasma pneumoniae pneumonia; URTI, upper respiratory tract infection; AURTI, acute upper respiratory tract infection; MAP, mixed allergic…
				Sources of inhalant allergens										Sources of food allergens
Sex	Etiology	Diagnosed disease	Count	Tree combinations	Ambrosia artemisiifolia	Artemisia argyi	Combinations of indoor Dermatophagoides	house dust	Cat fur	Dog epithelium	Periplaneta americana	Mold combinations	Humulus scandens	Egg whites	Milk	Peanuts	Soybeans	Beef	Seafood combinations	Shrimps	Crabs	Mutton
Male	Allergic diseases	allergic rhinitis	15	5	3	5	0	1	3	3	1	0	2	3	0	2	1	0	0	1	1	1
		asthmatic pneumonia	2	0	0	0	0	0	0	0	0	0	0	0	0	0	0	0	0	0	0	0
		ABP	6	0	1	1	0	0	0	0	0	0	0	1	0	0	0	0	0	0	0	1
		asthmatic bronchitis	5	2	0	0	0	1	2	1	0	0	0	0	1	0	0	0	0	0	0	1
		AAB	5	0	0	0	0	1	2	0	0	0	0	0	0	0	0	0	0	0	0	0
		anaphylaxis	19	2	0	3	0	0	3	1	0	0	0	5	4	1	0	2	0	0	1	3
		allergic cough	1	0	0	0	0	0	0	0	0	0	0	0	0	0	0	0	0	0	0	0
		chronic nasosinusitis	2	0	0	0	0	0	0	0	0	0	0	0	0	0	0	0	0	0	0	1
		chronic rhinitis	4	1	0	0	0	0	0	0	0	0	0	1	1	0	1	0	0	0	0	0
		chronic cough	10	1	0	0	0	0	2	0	0	0	0	1	0	0	1	0	0	0	0	0
		allergic dermatitis	87	12	9	6	1	1	5	6	3	0	3	14	12	6	2	6	1	1	2	5
		rash	16	4	2	1	0	0	3	0	0	0	0	4	3	0	0	2	0	0	0	1
		eczema	36	4	2	3	0	1	3	2	1	0	0	9	3	0	0	0	0	0	0	1
		asthma	37	21	9	10	3	3	9	4	2	6	4	2	3	5	4	3	0	0	0	1
		CVA	29	9	1	3	0	2	8	1	1	2	3	5	2	2	1	1	0	0	0	0
		bronchial asthma	128	49	26	31	6	13	45	8	4	10	13	13	9	16	7	5	1	1	1	6
		severe asthma	1	0	0	1	0	1	1	1	0	0	0	0	1	0	0	1	0	0	0	0
		urticaria	98	9	5	4	1	1	10	2	3	3	3	12	4	4	2	1	1	3	2	3
		acute urticaria	15	2	1	1	0	0	1	0	0	0	0	1	1	0	0	0	0	0	0	1
		chronic urticaria	15	5	5	1	0	0	1	0	0	0	0	3	0	2	0	0	0	1	0	0
		prurigo	1	0	0	0	0	0	0	0	0	0	0	0	0	0	0	0	0	0	0	0
		acute prurigo	1	1	0	0	0	0	0	0	0	0	0	0	0	0	0	0	0	0	0	0
		nodular prurigo	1	0	0	0	0	0	0	0	0	0	0	0	0	0	0	0	0	0	0	0
		HSP	201	18	16	13	1	1	4	2	8	5	10	12	2	11	8	1	2	3	3	6
		MAP	10	0	0	0	0	0	0	0	0	0	0	0	0	0	0	0	0	0	0	2
		HSPN	2	0	0	0	0	0	0	0	0	1	0	0	0	0	0	0	0	0	0	0
		Total of allergic diseases	747	145	80	83	12	26	102	31	23	27	38	86	46	49	27	22	5	10	10	33
	Health	Health check-up	92	14	10	11	0	0	10	3	0	1	7	15	12	9	2	7	2	1	1	2
	RIDs	pertussis	1	0	0	0	0	0	0	0	0	0	0	0	0	0	0	0	0	0	0	0
		pneumonia	7	1	0	1	0	0	2	0	0	1	1	2	0	0	0	0	0	0	0	0
		MP	17	4	2	4	1	1	3	0	1	1	1	2	1	1	0	0	0	0	0	1
		RTI	8	1	0	0	0	0	0	1	0	0	0	1	0	0	0	0	1	0	0	0
		URTI	28	3	2	3	0	0	3	1	1	2	1	5	3	0	0	1	0	0	0	1
		AURTI	13	4	2	2	0	0	0	0	0	1	0	3	2	1	0	2	0	0	0	0
		bronchopneumonia	218	33	14	18	3	5	25	1	2	4	5	19	7	4	3	1	4	6	6	4
		BI	4	1	1	1	0	0	0	0	0	0	1	0	0	1	0	0	0	0	0	0
		bronchitis	10	1	1	0	0	1	3	2	0	0	0	2	1	0	1	0	0	0	0	1
		acute bronchitis	2	0	0	0	0	0	0	0	0	0	0	0	0	0	0	0	0	0	0	0
		severe pneumonia	29	3	3	2	1	1	3	0	1	1	1	3	3	2	2	0	1	0	0	2
		Total of RIDs	337	51	25	31	5	8	39	5	5	10	10	37	17	9	6	4	6	6	6	9
	VSDs	viral rash	5	0	0	0	0	0	1	0	0	0	0	2	2	0	0	1	0	0	0	1
	Total		1181	210	115	125	17	34	152	39	28	38	55	140	77	67	35	34	13	17	17	45
Female	Allergic diseases	allergic rhinitis	11	5	2	2	0	1	1	0	0	2	1	0	0	1	1	0	0	0	0	0
		ABP	4	1	1	1	0	0	0	0	0	0	0	1	1	1	1	1	0	0	0	0
		asthmatic bronchitis	4	0	0	0	0	0	0	0	1	0	0	0	0	0	0	0	0	0	0	0
		AAB	2	0	0	0	0	0	0	0	0	0	0	0	0	0	0	0	0	0	0	0
		anaphylaxis	11	1	1	1	0	0	1	1	0	0	0	4	1	0	0	0	0	0	0	0
		allergic cough	3	2	0	1	0	0	2	0	0	0	0	0	0	0	0	0	0	0	0	0
		chronic rhinitis	1	0	0	0	0	0	0	0	0	0	0	0	0	0	0	0	0	1	0	0
		chronic cough	3	0	0	0	0	0	0	0	0	0	0	0	0	0	0	0	0	0	0	0
		allergic dermatitis	72	5	3	9	1	2	6	2	2	1	4	13	9	4	2	6	0	0	0	4
		rash	8	1	0	1	0	0	0	1	0	1	0	0	1	0	0	1	0	0	0	0
		allergic rash	3	0	0	0	0	0	0	0	0	0	0	0	0	0	0	0	1	0	0	0
		eczema	26	2	0	1	1	0	1	1	0	0	2	5	2	1	1	1	0	1	0	3
		universal eczema	2	0	0	0	0	0	0	0	0	0	0	2	1	0	0	0	0	0	0	0
		asthma	16	6	2	3	0	2	5	3	1	4	1	1	3	0	1	1	0	1	0	1
		CVA	21	2	3	2	1	0	3	1	0	2	0	2	0	1	3	0	0	0	0	0
		bronchial asthma	88	28	11	17	2	6	23	8	6	11	4	13	6	4	4	6	0	0	1	3
		severe asthma	2	1	0	0	0	0	0	0	0	1	0	0	0	1	0	0	0	0	0	0
		urticaria	80	5	3	4	0	0	9	1	2	5	1	11	4	1	1	0	0	0	1	4
		acute urticaria	16	0	1	0	0	1	2	2	0	0	0	0	1	0	0	2	0	0	0	0
		chronic urticaria	14	1	0	0	0	0	0	0	0	0	0	2	0	0	0	0	0	0	0	0
		papular urticaria	1	0	0	0	0	0	1	0	1	1	0	0	0	0	0	0	0	0	0	0
		allergic pharyngitis	1	0	0	0	0	0	0	0	0	0	0	0	0	0	0	0	0	0	0	0
		prurigo	1	0	0	0	0	0	0	0	0	0	0	0	0	0	0	0	0	0	0	0
		acute prurigo	1	0	0	0	0	0	0	0	0	0	0	1	0	0	0	0	0	0	0	0
		nodular prurigo	1	0	0	0	0	0	0	0	0	0	0	0	0	0	0	0	0	0	0	0
		HSP	220	19	14	10	2	1	6	3	4	1	6	3	1	9	11	0	3	3	4	10
		MAP	6	1	1	0	0	0	0	0	0	0	1	0	0	1	0	0	0	0	0	0
		HSPN	3	0	0	0	0	0	0	0	0	0	0	0	0	0	0	0	0	0	0	0
		Total of allergic diseases	621	80	42	52	7	13	60	23	17	29	20	58	30	24	25	18	4	6	6	25
	Health	Health check-up	69	1	3	2	0	1	6	1	2	0	1	12	8	0	0	6	0	2	0	4
	RIDs	pertussis	2	0	0	0	0	0	0	0	0	0	0	0	0	0	0	0	0	0	0	1
		pneumonia	3	1	0	0	0	0	0	1	1	0	0	0	1	0	0	0	0	0	0	0
		MP	24	3	1	1	1	0	1	1	0	0	1	0	1	0	0	0	0	0	0	0
		RTI	5	1	0	0	0	0	0	0	0	0	0	0	0	0	0	0	1	1	1	0
		URTI	10	3	0	0	0	0	0	0	0	0	0	2	2	0	0	0	0	0	0	0
		AURTI	10	0	0	0	0	0	2	0	0	0	0	3	1	0	0	1	0	0	0	0
		bronchopneumonia	168	25	11	13	2	2	17	3	2	5	5	13	9	6	2	7	1	2	2	7
		BI	5	1	1	1	0	1	1	0	0	0	1	0	0	1	1	1	0	0	0	1
		bronchitis	7	3	1	1	0	0	2	0	1	0	0	0	0	0	0	0	0	0	0	0
		severe pneumonia	17	2	1	0	0	0	2	0	0	1	0	0	0	0	0	0	0	0	0	0
		Total of RID	251	39	15	16	3	3	25	5	4	6	7	18	14	7	3	9	2	3	3	9
	VSDs	viral rash	1	0	0	0	0	0	0	0	0	0	0	0	0	0	0	0	0	0	0	0
		viral eczema	1	0	0	0	0	0	0	0	0	0	0	1	1	1	1	1	1	0	0	0
	Total		943	120	60	70	10	17	91	29	23	35	28	89	53	32	29	34	7	11	9	38
